# Supplementary material for: The Effect of Ex Vivo Human Serum from Liver Disease Patients on Cellular Protein Synthesis and Growth
Source: Cells. 2022 Mar 24;11(7):1098. doi: 10.3390/cells11071098 (PMC8997893; doi:10.3390/cells11071098)
Supplement: Supplementary file 1 [file cells-11-01098-s001.zip]

Archive with 1 entries (1 files):
- cells-1631079-supplementary.pdf
